# Supplementary material for: Deep learning assessment of disproportionately enlarged subarachnoid-space hydrocephalus in Hakim’s disease or idiopathic normal pressure hydrocephalus
Source: Radiol Adv. 2024 Nov 4;1(3):umae027. doi: 10.1093/radadv/umae027 (PMC12429205; doi:10.1093/radadv/umae027)
Supplement: umae027_Supplementary_Data [file umae027_Supplementary_Data.zip]

Archive with 3 entries (3 files):
- Table S1.pdf
- STARD-2015-Checklist-RSNA.pdf
- Table S1.docx
